# Supplementary material for: CO2 Laser Therapy for Genitourinary Syndrome of Menopause in Women with Breast Cancer: A Randomized, Sham-Controlled Trial
Source: Cancers (Basel). 2025 Apr 6;17(7):1241. doi: 10.3390/cancers17071241 (PMC11988059; doi:10.3390/cancers17071241)
Supplement: Supplementary file 1 [file cancers-17-01241-s001.zip]

Archive with 1 entries (1 files):
- cancers-3479227-supplementary.pdf
